# Supplementary material for: Children and young people who die by suicide: childhood-related antecedents, gender differences and service contact
Source: BJPsych Open. 2020 May 11;6(3):e49. doi: 10.1192/bjo.2020.33 (PMC7331086; doi:10.1192/bjo.2020.33)
Supplement: Supplementary file 1 [file S2056472420000332sup001.zip]

Archive with 9 entries (9 files):
- [Rodway] Online-only supplement Table 1 Sub-group data_clean.docx
- [Rodway] Online supplement only_Fig 1. Suicide rates in the UK in 15-19 year olds.tif
- [Rodway] Online only supplement STROBE_checklist.docx
- coi_disclosure_SI.pdf
- coi_disclosure_SGT.pdf
- coi_disclosure_PT.pdf
- coi_disclosure_NK.pdf
- coi_disclosure_LA.pdf
- coi_disclosure_CR.pdf
